# Supplementary material for: Characterization of Goat Production Systems in the Northern Dry Forest of Peru Using a Multivariate Analysis
Source: Animals (Basel). 2025 Feb 16;15(4):567. doi: 10.3390/ani15040567 (PMC11851541; doi:10.3390/ani15040567)
Supplement: Supplementary file 1 [file animals-15-00567-s001.zip]

Archive with 1 entries (1 files):
- animals-3376315-supplementary.pdf
